# Supplementary material for: The Development of Biomimetic Aligned Skeletal Muscles in a Fully 3D Printed Microfluidic Device
Source: Biomimetics (Basel). 2021 Dec 21;7(1):2. doi: 10.3390/biomimetics7010002 (PMC8788470; doi:10.3390/biomimetics7010002)
Supplement: Supplementary file 1 [file biomimetics-07-00002-s001.zip]

Archive with 1 entries (1 files):
- biomimetics-1516219-supplementary.pdf
